# Supplementary material for: Inverse centrifugal effect induced by collective motion of vortices in rotating thermal convection
Source: Nat Commun. 2021 Sep 22;12:5585. doi: 10.1038/s41467-021-25838-3 (PMC8458392; doi:10.1038/s41467-021-25838-3)
Supplement: Supplementary file 7 — Source Data [file 41467_2021_25838_MOESM7_ESM.xlsx]

## Sheet: Fig1e-1h
Ra/Rac=58.4				Ra/Rac=4.57				Ra/Rac=2.26				Ra/Rac=1.43
anticyclone		cyclone		anticyclone		cyclone		anticyclone		cyclone		anticyclone		cyclone
r	ur(m/s)	r	ur(m/s)	r	ur(m/s)	r	ur(m/s)	r	ur(m/s)	r	ur(m/s)	r	ur(m/s)	r	ur(m/s)
0.00594286	-6.82929e-05	0.001	-3.9891e-05	0.0045	-3.22382e-07	0.0045	5.19977e-06	0.001	1.1223e-06	0.001	1.25526e-06	0.0037	9.23825e-07	0.0037	-1.95318e-06
0.00914286	6.36771e-05	0.0032	-4.74657e-06	0.0075	9.47954e-06	0.0075	-2.21085e-06	0.003	-1.34435e-06	0.003	9.07337e-06	0.0063	6.59204e-06	0.0063	1.30207e-07
0.0107429	-1.50315e-05	0.0052	-7.05543e-05	0.0105	4.94976e-06	0.0105	-2.00482e-06	0.005	3.46723e-06	0.005	5.08816e-06	0.0087	3.44329e-06	0.0087	-1.28525e-06
0.0123429	-3.07377e-05	0.0073	-1.36688e-05	0.0135	9.90722e-06	0.0135	-5.86288e-06	0.007	6.33246e-06	0.007	5.74294e-06	0.0113	3.92817e-06	0.0113	-2.44331e-06
0.0139429	3.3662e-05	0.0095	-7.71311e-06	0.0165	7.75375e-06	0.0165	-8.67645e-06	0.009	8.71542e-06	0.009	1.40331e-06	0.0138	4.16606e-06	0.0138	-1.1342e-06
0.0155429	-5.04696e-05	0.0115	1.48586e-05	0.0195	4.35181e-06	0.0195	-7.6547e-06	0.011	1.04094e-05	0.011	5.34519e-06	0.0163	5.38844e-06	0.0163	-1.34964e-06
0.0171429	2.67095e-05	0.0137	-1.02062e-05	0.0225	1.15394e-05	0.0225	-4.2646e-06	0.013	1.27719e-05	0.013	8.29259e-06	0.0188	7.07063e-06	0.0188	-2.15639e-06
0.0187429	-5.55488e-05	0.0158	-1.07873e-05	0.0255	8.43606e-06	0.0255	-1.03013e-05	0.015	1.75003e-05	0.015	8.67497e-06	0.0213	7.7851e-06	0.0213	-6.06091e-07
0.0203429	-4.78982e-05	0.0178	7.63956e-06	0.0285	1.00605e-05	0.0285	-1.06264e-05	0.017	1.47111e-05	0.017	1.00139e-05	0.0238	1.06219e-05	0.0238	-1.65898e-06
0.0219429	-2.04487e-05	0.0199	-2.55615e-06	0.0315	4.48238e-06	0.0315	-1.57865e-05	0.019	1.8737e-05	0.019	1.19594e-05	0.0263	1.13997e-05	0.0263	-3.28186e-06
0.0235429	-4.09431e-05	0.022	1.94243e-05	0.0345	1.24121e-05	0.0345	-1.19459e-05	0.021	2.08803e-05	0.021	1.72496e-05	0.0288	1.39881e-05	0.0288	-3.57621e-06
0.0251429	-1.9995e-05	0.0241	9.68564e-06	0.0375	1.84156e-05	0.0375	-1.76411e-05	0.023	2.19228e-05	0.023	1.62228e-05	0.0313	1.49229e-05	0.0313	-4.10779e-06
0.0267429	-4.74823e-05	0.0262	-1.39326e-05	0.0405	1.72372e-05	0.0405	-1.85584e-05	0.025	2.43976e-05	0.025	1.60484e-05	0.0338	1.45615e-05	0.0338	-5.49858e-06
0.0283429	-3.443e-05	0.0283	1.66772e-05	0.0435	1.86331e-05	0.0435	-1.40708e-05	0.027	3.064e-05	0.027	1.87469e-05	0.0363	1.50211e-05	0.0363	-5.02236e-06
0.0299429	-4.66545e-06	0.0304	1.73541e-05	0.0465	1.91112e-05	0.0465	-1.5924e-05	0.029	3.38707e-05	0.029	2.06995e-05	0.0388	1.79717e-05	0.0388	-4.84844e-06
0.0315429	-1.517e-05	0.0326	8.60595e-06	0.0495	1.45848e-05	0.0495	-1.73768e-05	0.031	3.31197e-05	0.031	2.07877e-05	0.0413	2.03452e-05	0.0413	-7.17367e-06
0.0331429	4.59091e-06	0.0347	-1.07344e-06	0.0525	1.51386e-05	0.0525	-1.98505e-05	0.033	3.63983e-05	0.033	2.30396e-05	0.0438	2.21537e-05	0.0438	-7.34511e-06
0.0347429	-7.88206e-06	0.0367	-1.65427e-06	0.0555	1.74461e-05	0.0555	-2.1014e-05	0.035	3.90911e-05	0.035	2.44126e-05	0.0462	2.17708e-05	0.0462	-7.2818e-06
0.0363429	3.71046e-05	0.0389	1.64711e-05	0.0585	1.70237e-05	0.0585	-2.02431e-05	0.037	4.31451e-05	0.037	2.72893e-05	0.0488	2.333e-05	0.0488	-8.14982e-06
0.0379429	-3.24391e-05	0.041	-7.16021e-06	0.0615	2.19288e-05	0.0615	-2.3855e-05	0.039	4.64446e-05	0.039	2.86567e-05	0.0513	2.51916e-05	0.0513	-1.05781e-05
0.0395429	2.39848e-05	0.043	-2.19633e-05					0.041	4.72483e-05	0.041	3.09727e-05	0.0537	2.4222e-05	0.0537	-1.11207e-05
0.0411429	-5.26387e-05	0.0452	-1.18335e-05					0.043	5.16953e-05	0.043	3.53467e-05	0.0563	2.52752e-05	0.0563	-1.36374e-05
0.0427429	-1.03734e-05	0.0473	1.64619e-06					0.045	5.35314e-05	0.045	3.81883e-05	0.0588	2.82197e-05	0.0588	-1.42704e-05
0.0443429	4.19489e-05	0.0493	4.75474e-06					0.047	5.76313e-05	0.047	3.66267e-05	0.0612	2.9604e-05	0.0612	-1.54282e-05
0.0459429	4.10185e-06	0.0515	8.40963e-06					0.049	5.76296e-05	0.049	4.01707e-05
0.0475429	4.60187e-05	0.0536	-3.02554e-08					0.051	5.77402e-05	0.051	3.91926e-05
0.0491429	3.43004e-05	0.0556	5.63619e-06					0.053	6.09713e-05	0.053	3.88984e-05
0.0507429	1.90069e-05	0.0577	1.77834e-05					0.055	6.37091e-05	0.055	4.25586e-05
0.0523429	2.25424e-05	0.0599	-1.32327e-05					0.057	6.78383e-05	0.057	4.18379e-05
0.0539429	1.48676e-05	0.0619	-3.77616e-06					0.059	6.99115e-05	0.059	4.16061e-05
0.0555429	-1.61239e-05							0.061	6.8932e-05	0.061	4.49284e-05
0.0571429	2.67673e-05
0.0587429	-2.52987e-05
0.0603429	-4.48976e-05

## Sheet: Fig2a
The first moment of radial position <r/r0>									The second moment of radial position <(r-<r>)^2>
Fr=0.270		Fr=0.240		Fr=0.120		Fr=0.077			Fr=0.270		Fr=0.240		Fr=0.120		Fr=0.077
t(s)	<r/r0>	t(s)	<r/r0>	t(s)	<r/r0>	t(s)	<r/r0>		t(s)	<(r-<r>)^2>	t(s)	<(r-<r>)^2>	t(s)	<(r-<r>)^2>	t(s)	<(r-<r>)^2>
2.6667	1	2.8571	1	4	1	2.5	1		5.3334	7.11772e-08	5.7142	1.28991e-07	8	3.9674e-07	5	3.18729e-07
10.6668	1.0113	11.4284	1.01662	12	1.01025	10	1.00792		8.0001	2.62505e-07	8.5713	4.29808e-07	12	1.40111e-06	7.5	1.11495e-06
18.6669	1.02571	19.9997	1.03641	20	1.02269	17.5	1.02004		10.6668	5.64963e-07	11.4284	8.58692e-07	16	2.79877e-06	10	2.29631e-06
26.667	1.0416	28.571	1.05852	28	1.03647	25	1.03341		13.3335	9.42233e-07	14.2855	1.35828e-06	20	4.43299e-06	12.5	3.75045e-06
34.6671	1.0592	37.1423	1.08173	36	1.05329	32.5	1.03818		16.0002	1.38509e-06	17.1426	1.93208e-06	24	6.16518e-06	15	5.38675e-06
42.6672	1.07773	45.7136	1.1063	44	1.07159	40	1.05647		18.6669	1.85827e-06	19.9997	2.50557e-06	28	8.12407e-06	17.5	7.23121e-06
50.6673	1.09735	54.2849	1.1332	52	1.09268	47.5	1.07101		21.3336	2.39017e-06	22.8568	3.15358e-06	32	9.94133e-06	20	9.03501e-06
58.6674	1.11759	62.8562	1.16076	60	1.11462	55	1.07972		24.0003	2.95021e-06	25.7139	3.7862e-06	36	1.18537e-05	22.5	1.09733e-05
66.6675	1.13911	71.4275	1.18925	68	1.13826	62.5	1.08826		26.667	3.53726e-06	28.571	4.43469e-06	40	1.37638e-05	25	1.28018e-05
74.6676	1.16141	79.9988	1.2198	76	1.16314	70	1.10504		29.3337	4.06123e-06	31.4281	5.03506e-06	44	1.56994e-05	27.5	1.49751e-05
82.6677	1.18479	88.5701	1.25028	84	1.18398	77.5	1.13294		32.0004	4.6767e-06	34.2852	5.67354e-06	48	1.71529e-05	30	1.5886e-05
90.6678	1.20924	97.1414	1.28285	92	1.20287				34.6671	5.22835e-06	37.1423	6.25505e-06	52	1.91241e-05	32.5	1.7816e-05
98.6679	1.23428	105.713	1.31705	100	1.21889				37.3338	5.85207e-06	39.9994	6.8663e-06	56	2.16059e-05	35	1.97549e-05
106.668	1.26082	114.284	1.35288	108	1.25064				40.0005	6.42719e-06	42.8565	7.51534e-06	60	2.36881e-05	37.5	2.11443e-05
114.668	1.28795	122.855	1.39104	116	1.275				45.3339	7.51217e-06	48.5707	8.85328e-06	68	2.79791e-05	42.5	2.62179e-05
122.668	1.31566	131.427	1.42694	124	1.31609				48.0006	8.14682e-06	51.4278	9.67065e-06	72	2.97071e-05	45	2.8293e-05
130.668	1.34537	139.998	1.46822	132	1.3536				53.334	9.24569e-06	57.142	1.10793e-05	80	3.48339e-05	50	3.13042e-05
138.668	1.37674	148.569	1.50826	140	1.36502				58.6674	1.03898e-05	62.8562	1.28411e-05	88	3.82401e-05	55	3.49925e-05
146.668	1.40739	157.141	1.55094	148	1.39608				64.0008	1.15199e-05	68.5704	1.44992e-05	96	3.89312e-05	60	4.10102e-05
154.669	1.44041	165.712	1.59977	156	1.46357				72.0009	1.33564e-05	77.1417	1.67542e-05	108	4.79919e-05	67.5	4.98754e-05
162.669	1.47606	174.283	1.64618						77.3343	1.45771e-05	82.8559	1.82235e-05	116	5.70154e-05	72.5	5.33046e-05
170.669	1.5127	182.854	1.70399						85.3344	1.64605e-05	91.4272	2.1034e-05	128	6.77935e-05
178.669	1.54978	191.426	1.75281						93.3345	1.88522e-05	99.9985	2.35183e-05	140	6.98157e-05
186.669	1.58787	199.997	1.81066						104.001	2.20812e-05	111.427	2.82424e-05	156	9.6754e-05
194.669	1.62613	208.568	1.86366						112.001	2.36347e-05	119.998	3.08941e-05
202.669	1.66605	217.14	1.91184						122.668	2.69622e-05	131.427	3.45113e-05
210.669	1.70784	225.711	1.9827						136.002	3.20201e-05	145.712	4.07916e-05
218.669	1.75098	234.282	2.0468						149.335	3.59103e-05	159.998	4.77338e-05
226.669	1.79063	242.853	2.1245						162.669	4.09383e-05	174.283	5.615e-05
234.67	1.83253	251.425	2.21961						178.669	4.74405e-05	191.426	6.44295e-05
242.67	1.88048	259.996	2.29354						194.669	5.52215e-05	208.568	7.5968e-05
250.67	1.92805	268.567	2.38149						216.003	6.32916e-05	231.425	9.80762e-05
258.67	1.97709	277.139	2.4575						234.67	6.94973e-05	251.425	0.000122164
266.67	2.0305	285.71	2.55145						258.67	8.23009e-05	277.139	0.000148934
274.67	2.08323	294.281	2.60894						282.67	8.64958e-05	302.853	0.000160782
282.67	2.13896	302.853	2.65754						309.337	0.000107051
290.67	2.20312	311.424	2.77919						341.338	0.000134568
298.67	2.26228	--	--						373.338	0.000169444
306.671	2.31865	--	--						410.672	0.000215734
314.671	2.37209	--	--						448.006	0.000236542
322.671	2.44054	--	--						493.339	0.000303779
330.671	2.51311	--	--						538.673	0.000347048
338.671	2.58932	--	--
346.671	2.65625	--	--
354.671	2.72458	--	--
362.671	2.78804	--	--
370.671	2.8749	--	--
378.671	2.94768	--	--

## Sheet: Fig2b
The first moment of radial position <r/r0>									The second moment of radial position <(r-<r>)^2>
Fr=0.240		Fr=0.077		Fr=0.0030		Fr=0.011			Fr=0.24		Fr=0.077		Fr=0.0030		Fr=0.011
t(s)	<r/r0>	t(s)	<r/r0>	t(s)	<r/r0>	t(s)	<r/r0>		t(s)	<(r-<r>)^2>	t(s)	<(r-<r>)^2>	t(s)	<(r-<r>)^2>	t(s)	<(r-<r>)^2>
2.8571	1	2.5	1	4	1	4	1		5.7142	1.5694e-07	5	3.10418e-07	8	1.15598e-06	8	1.47258e-06
8.5713	1.00432	7.5	0.997192	12	0.998934	16	0.998404		8.5713	5.6146e-07	7.5	1.0535e-06	12	3.94468e-06	12	5.1089e-06
14.2855	1.00861	12.5	0.994053	20	0.997948	28	0.999185		11.4284	1.21289e-06	10	2.12959e-06	16	7.71834e-06	16	1.00861e-05
19.9997	1.01349	17.5	0.991056	28	0.995808	40	1.00059		14.2855	2.08488e-06	12.5	3.39791e-06	20	1.21261e-05	20	1.58775e-05
25.7139	1.019	22.5	0.988149	36	0.992714	52	0.998509		17.1426	3.22997e-06	15	4.87384e-06	20	1.68203e-05	24	2.23194e-05
31.4281	1.02566	27.5	0.985057	44	0.988596	64	0.997925		19.9997	4.64796e-06	17.5	6.48357e-06	28	2.16854e-05	28	2.8541e-05
37.1423	1.03345	32.5	0.98163	52	0.986217	76	0.997485		22.8568	6.3684e-06	20	8.24708e-06	32	2.66928e-05	32	3.5654e-05
42.8565	1.04197	37.5	0.977891	60	0.981975	88	0.993837		25.7139	8.36578e-06	22.5	1.00861e-05	36	3.19493e-05	36	4.23187e-05
48.5707	1.05076	42.5	0.974109	68	0.98232	100	0.997882		28.571	1.06761e-05	25	1.1983e-05	40	3.70896e-05	40	4.91888e-05
54.2849	1.06138	47.5	0.972389	76	0.981496	112	1.00197		31.4281	1.32124e-05	27.5	1.38276e-05	44	4.22948e-05	44	5.52446e-05
59.9991	1.07249	52.5	0.969518	84	0.981128	124	0.999219		34.2852	1.60937e-05	30	1.56755e-05	48	4.70733e-05	48	6.22428e-05
65.7133	1.08445	57.5	0.964232	92	0.981116	136	0.994759		37.1423	1.92778e-05	32.5	1.76007e-05	52	5.21392e-05	52	6.82748e-05
71.4275	1.09363	62.5	0.96067	100	0.977983	148	0.989269		39.9994	2.26213e-05	35	1.93651e-05	56	5.7736e-05	56	7.5569e-05
77.1417	1.1098	67.5	0.953429	108	0.975142	160	0.98722		45.7136	3.03465e-05	37.5	2.08111e-05	60	6.31672e-05	60	8.24763e-05
82.8559	1.13005	72.5	0.945442	116	0.976512	172	0.974171		48.5707	3.46581e-05	42.5	2.46463e-05	68	7.33744e-05	68	9.63201e-05
88.5701	1.14295	77.5	0.937873	124	0.971795	184	0.9614		54.2849	4.27146e-05	45	2.6635e-05	72	7.68497e-05	72	0.000103961
94.2843	1.15484	82.5	0.933177	132	0.96903	196	0.974925		59.9991	5.30557e-05	50	2.99464e-05	80	8.46994e-05	80	0.000117131
99.9985	1.16524	87.5	0.932533	140	0.970393	208	0.977668		65.7133	6.35145e-05	55	3.27563e-05	88	9.36416e-05	88	0.000130639
105.713	1.19104	92.5	0.926261	148	0.970259	220	0.978367		71.4275	7.46714e-05	60	3.76783e-05	96	0.000101502	96	0.000145509
111.427	1.22044	97.5	0.925116	156	0.971489	232	0.976337		77.1417	8.59787e-05	67.5	4.4283e-05	108	0.000113194	108	0.000164852
117.141	1.22255	102.5	0.921516	164	0.966719				85.713	0.000101267	72.5	4.69618e-05	116	0.000123278	116	0.00017544
122.855	1.25133	107.5	0.921803	172	0.963622				94.2843	0.000122512	80	5.10778e-05	128	0.000136634	128	0.000198418
128.57	1.27283	112.5	0.920347	180	0.951558				102.856	0.000136751	87.5	5.28655e-05	140	0.000147703	140	0.000220891
134.284	1.27243								111.427	0.00014996	97.5	5.2775e-05	156	0.000157596	156	0.000249781
139.998	1.25904								122.855	0.000163767	105	5.95005e-05	168	0.000167619	168	0.00026139
									134.284	0.000213042			184	0.000189019	184	0.000251541
													--	--	204	0.000248227
													--	--	224	0.000306186
													--	--	244	0.000301596

## Sheet: Fig3a
Experimental data						DNS data
Ra	Ra/Rac	Fr	Gamma	vorticity ratio		Ra	Ra/Rac	Fr	Gamma	ratio
20000000	1.2976	0.272002	3.8	1.0393		20000000	1.3011	0.27	4	1.1629
20000000	1.4263	0.236944	3.8	1.1153		20000000	1.4228	0.24	4	1.20662
20000000	1.7619	0.174081	3.8	1.32916		20000000	1.7611	0.174	4	1.36778
20000000	2.2626	0.12089	3.8	1.37373		20000000	2.257	0.12	4	1.37857
20000000	3.0743	0.0773693	3.8	1.10779		20000000	3.0729	0.0774	4	1.20336
20000000	4.5673	0.0435202	3.8	0.756193		20000000	3.5125	0.0637	4	1.08307
20000000	5.8719	0.0302224	3.8	0.629265		20000000	4.5652	0.04	4	0.831796
20000000	20.8663	0.00483558	3.8	0.585254		20000000	5.994	0.029	4	0.5528
20000000	54.8232	0.0012089	3.8	0.545079		20000000	8.5542	0.017	4	0.5105
30000000	1.8013	0.309477	3.8	1.33221		20000000	12.446	0.01	4	0.496113
30000000	1.9678	0.272002	3.8	1.56124		20000000	18.2509	0.00585	4	0.566558
30000000	2.1629	0.236944	3.8	1.40903		20000000	32.1935	0.00258	4	0.540295
30000000	2.6718	0.174081	3.8	1.29798		20000000	54.674	0.00121	4	0.489079
30000000	3.4311	0.12089	3.8	1.10879		20000000	1.3011	0	4	0.9501
30000000	4.662	0.0773693	3.8	0.871091		20000000	1.4228	0	4	0.9496
30000000	6.9259	0.0435202	3.8	0.651943		20000000	1.7611	0	4	0.8761
30000000	8.9043	0.0302224	3.8	0.593042		20000000	2.257	0	4	0.7686
30000000	18.0343	0.0108801	3.8	0.577756		20000000	3.0729	0	4	0.6872
30000000	31.6423	0.00483558	3.8	0.682492		20000000	3.5125	0	4	0.6414
30000000	83.1357	0.0012089	3.8	0.58972		20000000	4.5652	0	4	0.5228
60000000	3.9356	0.272002	3.8	1.31957		20000000	5.994	0	4	0.4881
60000000	5.3435	0.174081	3.8	0.892908		20000000	12.446	0	4	0.4857
60000000	6.8623	0.12089	3.8	0.794055
60000000	9.3239	0.0773693	3.8	0.607788
60000000	13.8519	0.0435202	3.8	0.556633
60000000	17.8086	0.0302224	3.8	0.594735
60000000	36.0685	0.0108801	3.8	0.671649
60000000	63.2846	0.00483558	3.8	0.56029
137000000	1.5435	0.272002	2	1.20004
137000000	2.0917	0.174081	2	1.3932
137000000	2.682	0.12089	2	1.19328
137000000	3.6365	0.0773693	2	0.870899
137000000	5.3872	0.0435202	2	0.628422
137000000	6.9128	0.0302224	2	0.659106
274000000	3.087	0.272002	2	1.19009
274000000	4.1835	0.174081	2	1.0355
274000000	5.3639	0.12089	2	0.750321
274000000	7.273	0.0773693	2	0.643129
274000000	10.7743	0.0435202	2	0.634668

## Sheet: Fig5a
Ra/Rac=1.80		Ra/Rac=1.97		Ra/Rac=2.16		Ra/Rac=2.67		Ra/Rac=3.43
N	P(N)	N	P(N)	N	P(N)	N	P(N)	N	P(N)		fitting parameters
3	0.41539	3	0.379309	3	0.379923	3	0.471383	3	0.577611		Ra/Rac	A	b	Nc
4	0.215218	4	0.199681	4	0.205554	4	0.223653	4	0.2412		1.8	3.86128	1.513	5.035
5	0.126514	5	0.120723	5	0.125175	5	0.121246	5	0.0946336		1.97	2.721	1.5	7.27
6	0.0769979	6	0.0788091	6	0.0832514	6	0.068528	6	0.0449125		2.16	3.19952	1.5	6.209
7	0.0494025	7	0.0539288	7	0.0563635	7	0.0442116	7	0.0192345		2.67	5.85912	1.5	3.416
8	0.0339349	8	0.0399787	8	0.0375498	8	0.0238358	8	0.0100981		3.43	14.3536	1.538	1.97
9	0.0232015	9	0.0279638	9	0.0276642	9	0.0165313	9	0.00605886
10	0.0161973	10	0.0227326	10	0.0210134	10	0.00975539	10	0.00365455
11	0.0113657	11	0.0173525	11	0.0150613	11	0.00812149	11	0.00125024
12	0.00836617	12	0.0125465	12	0.0111019	12	0.00437311	12	0.000577034
13	0.00603142	13	0.0103137	13	0.00879872	13	0.00293142	13	0.000577034
14	0.00413444	14	0.00780436	14	0.00678019	14	0.00216253
15	0.00301571	15	0.00601808	15	0.00499457	15	0.00124946
16	0.00252931	16	0.00429559	16	0.00370064	16	0.000432505
17	0.00191319	17	0.00348751	17	0.00261374	17	0.000576674
18	0.00154028	18	0.00272196	18	0.00219968	18	0.000384449
19	0.00103766	19	0.00219032	19	0.0018115	19	0.000240281
20	0.000713394	20	0.00185008	20	0.00142332	20	0.000240281
21	0.000470191	21	0.00155237	21	0.0007246
22	0.00037291	22	0.000999468	22	0.00090575
23	0.000437764	23	0.00110579	23	0.0007246
24	0.000291843	24	0.000914407	24	0.000569329
25	0.000259416	25	0.000701754	25	0.000595207
26	0.000145921	26	0.000531632	26	0.000336422
27	0.000210775	27	0.000489102	27	0.000336422
28	0.000129708	28	0.00040404	28	0.000258786
30	4.86405e-05	29	0.000340245	30	0.000155271
		30	0.000255183	32	7.76357e-05
		31	0.000212653	33	0.000103514
		32	0.000191388
		33	8.50611e-05
		34	0.000127592
		35	6.37959e-05
		37	8.50611e-05
		40	8.50611e-05

## Sheet: Fig5c
DNS N=7		EXP N=6		EXP N=12
l/H	C(l/H)	l/H	C(l/H)	l/H	C(l/H)
0.1015	0.139138	0.0952381	0.00239236	0.0952381	0.223983
0.1185	0.0986313	0.111111	-0.0525924	0.111111	0.162314
0.1355	0.0528095	0.126984	-0.156446	0.126984	0.106072
0.1525	-0.0127004	0.142857	-0.175642	0.142857	0.0908885
0.1695	-0.109568	0.15873	-0.206143	0.15873	0.0437724
0.1865	-0.142068	0.174603	-0.258028	0.174603	-0.0314285
0.2035	-0.153402	0.190476	-0.249346	0.190476	-0.0161581
0.2205	-0.122183	0.206349	-0.307253	0.206349	-0.0350422
0.2375	-0.204428	0.222222	-0.363517	0.222222	-0.131623
0.2545	-0.318838	0.238095	-0.369861	0.238095	-0.0582041
0.2715	-0.337606	0.253968	-0.400895	0.253968	-0.146084
0.2885	-0.378798	0.269841	-0.365708	0.269841	-0.115724
0.3055	-0.275582	0.285714	-0.431405	0.285714	-0.174012
0.3225	-0.366721	0.301587	-0.472992	0.301587	-0.126167
0.3395	-0.277651	0.31746	-0.436726	0.31746	-0.24126
0.3565	-0.395585	0.333333	-0.421979	0.333333	-0.262628
0.3735	-0.42993			0.349206	-0.138191
0.3905	-0.39016			0.365079	-0.20368
0.4075	-0.300518			0.380952	-0.292507
0.4245	-0.385379			0.396825	-0.305005
				0.412698	-0.341592
				0.428571	-0.299409
				0.444444	-0.3168
				0.460317	-0.321889
				0.47619	-0.453095
				0.492063	-0.439744
				0.507937	-0.351967
				0.52381	-0.470716
				0.539683	-0.479712
				0.555556	-0.501421
				0.571429	-0.435258
				0.587302	-0.413043

## Sheet: Fig5d
Experimental data								DNS data
l/L	C(l/L)	l/L	C(l/L)	l/L	C(l/L)	l/L	C(l/L)	l/L	C(l/L)	l/L	C(l/L)	l/L	C(l/L)
N=6	N=6	N=10	N=10	N=12	N=12	N=13	N=13	N=7	N=7	N=8	N=8	N=11	N=11
0.199499	0.0181062	0.157304	0.0858971	0.124612	0.347226	0.12714	0.363768	0.183333	0.158431	0.15	0.13583	0.116667	0.405499
0.220846	0.0237237	0.179776	0.06529	0.147349	0.236781	0.149811	0.218285	0.216667	0.164594	0.183333	0.120739	0.15	0.315527
0.242192	0.0142712	0.202248	0.119433	0.170087	0.216124	0.172483	0.248447	0.25	0.174958	0.216667	0.197949	0.183333	0.283915
0.263539	0.0261547	0.22472	0.101464	0.192824	0.17459	0.195155	0.103874	0.283333	0.0828826	0.25	0.179056	0.216667	0.255602
0.284886	-0.000379893	0.247192	0.108149	0.215561	0.138997	0.217827	0.108886	0.316667	0.00711048	0.283333	0.00716992	0.25	0.112855
0.306233	-0.0202271	0.269663	-0.0292342	0.238299	0.0744409	0.240498	0.151245	0.35	0.0426561	0.316667	0.00776253	0.283333	0.0698454
0.327579	-0.0583117	0.292135	-0.0602802	0.261036	0.0350707	0.26317	0.0112501	0.383333	-0.0461733	0.35	-0.153299	0.316667	-0.0482943
0.348926	-0.0767374	0.314607	-0.0529847	0.283773	3.74647e-05	0.285842	-0.0547755	0.416667	-0.122428	0.383333	-0.0547285	0.35	-0.0717838
0.370273	-0.135897	0.337079	-0.0745192	0.306511	0.0283115	0.308513	0.0343935	0.45	-0.174543	0.416667	-0.197188	0.383333	-0.132344
0.391619	-0.0923567	0.359551	-0.116365	0.329248	-0.0601508	0.331185	-0.134936	0.483333	-0.191779	0.45	-0.248749	0.416667	-0.132289
0.412966	-0.145169	0.382023	-0.052439	0.351986	-0.0735281	0.353857	-0.133945	0.516667	-0.169208	0.483333	-0.159504	0.45	-0.175047
0.434313	-0.163465	0.404495	-0.127429	0.374723	-0.0522274	0.376528	-0.0773019	0.55	-0.129952	0.516667	-0.186117	0.483333	-0.212341
0.455659	-0.18454	0.426967	-0.121691	0.39746	-0.19219	0.3992	-0.118271	0.583333	-0.20342	0.55	-0.178719	0.516667	-0.240621
0.477006	-0.197468	0.449439	-0.123363	0.420198	-0.130745	0.421872	-0.25773	0.616667	-0.428324	0.583333	-0.337672	0.55	-0.218503
0.498353	-0.294453	0.471911	-0.220406	0.442935	-0.170897	0.444543	-0.237423	0.65	-0.296347	0.616667	-0.313717	0.583333	-0.257178
0.519699	-0.261595	0.494382	-0.203194	0.465672	-0.178023	0.467215	-0.202746	0.683333	-0.334363	0.65	-0.240906	0.616667	-0.275939
0.541046	-0.249878	0.516854	-0.240344	0.48841	-0.176872	0.489887	-0.155244	0.716667	-0.399022	0.683333	-0.329593	0.65	-0.295189
0.562393	-0.288075	0.539326	-0.234559	0.511147	-0.181748	0.512559	-0.25299	0.75	-0.299647	0.716667	-0.32209	0.683333	-0.311412
0.583739	-0.297739	0.561798	-0.248332	0.556622	-0.264529	0.53523	-0.171689	0.783333	-0.277355	0.75	-0.286297	0.716667	-0.285363
0.605086	-0.260864	0.58427	-0.199983	0.579359	-0.272471	0.557902	-0.303041	0.816667	-0.454772	0.783333	-0.325865	0.75	-0.248234
0.626433	-0.269832	0.606742	-0.224729	0.602096	-0.226267	0.580574	-0.26861	0.85	-0.324478	0.816667	-0.369569	0.783333	-0.300283
0.64778	-0.37911	0.629214	-0.323334	0.624834	-0.209989	0.603245	-0.203779	0.883333	-0.379064	0.85	-0.359177	0.816667	-0.278576
0.669126	-0.36125	0.651686	-0.197931	0.647571	-0.348757	0.625917	-0.298218	0.916667	-0.353521	0.883333	-0.421243	0.85	-0.373336
0.690473	-0.31325	0.674157	-0.268008	0.670308	-0.364001	0.648589	-0.295398	0.95	-0.339123	0.916667	-0.147297	0.883333	-0.404841
0.71182	-0.353606	0.696629	-0.262313	0.693046	-0.364891	0.67126	-0.329702	0.983333	-0.411357	0.95	-0.428215	0.916667	-0.345442
0.733166	-0.387965	0.719101	-0.284755	0.715783	-0.3079	0.693932	-0.263112	NaN	NaN	0.983333	-0.458118	0.95	-0.182892
0.754513	-0.42143	0.741573	-0.259095	0.738521	-0.230172	0.716604	-0.250693	NaN	NaN	NaN	NaN	0.983333	-0.399547
0.77586	-0.453726	0.764045	-0.320023	0.761258	-0.380604	0.739275	-0.251752	NaN	NaN	NaN	NaN	NaN	NaN
0.797206	-0.465901	0.786517	-0.236307	0.783995	-0.499563	0.761947	-0.285805	NaN	NaN	NaN	NaN	NaN	NaN
0.818553	-0.452909	0.808989	-0.493309	0.806732	-0.360781	0.784619	-0.38533	NaN	NaN	NaN	NaN	NaN	NaN
0.8399	-0.363505	0.831461	-0.341475	0.82947	-0.413902	0.807291	-0.256325	NaN	NaN	NaN	NaN	NaN	NaN
0.861247	-0.43231	0.853933	-0.260434	0.852207	-0.412451	0.829962	-0.352869	NaN	NaN	NaN	NaN	NaN	NaN
0.882593	-0.436106	0.876405	-0.302518	0.897682	-0.35465	0.852634	-0.264679	NaN	NaN	NaN	NaN	NaN	NaN
0.90394	-0.364768	0.898876	-0.285587	0.920419	-0.409654	0.875306	-0.143587	NaN	NaN	NaN	NaN	NaN	NaN
0.925287	-0.385856	0.921348	-0.185857	0.943157	-0.408648	0.897977	-0.28229	NaN	NaN	NaN	NaN	NaN	NaN
0.946633	-0.404776	0.94382	-0.350769	0.965894	-0.123405	0.920649	-0.435631	NaN	NaN	NaN	NaN	NaN	NaN
0.96798	-0.481971	0.966292	-0.424567	0.988631	-0.278052	0.943321	-0.422406	NaN	NaN	NaN	NaN	NaN	NaN
0.989327	-0.425602	0.988764	-0.464465	NaN	NaN	0.965993	-0.339038	NaN	NaN	NaN	NaN	NaN	NaN
NaN	NaN	NaN	NaN	NaN	NaN	0.988664	-0.497326	NaN	NaN	NaN	NaN	NaN	NaN
